# Supplementary material for: Long non-coding and coding RNAs characterization in Peripheral Blood Mononuclear Cells and Spinal Cord from Amyotrophic Lateral Sclerosis patients
Source: Sci Rep. 2018 Feb 5;8:2378. doi: 10.1038/s41598-018-20679-5 (PMC5799454; doi:10.1038/s41598-018-20679-5)
Supplement: Supplementary file 2 — Supplementary tables 1 [file 41598_2018_20679_MOESM2_ESM.xlsx]

## Sheet: Tab S1
Table S1
Differentially expressed lncRNAs in SALS group respect to healty controls. Transcript ID, gene name, gene type, gene status, measured log2FC and false discovery rate (FDR) are reported for each transcript. Only transcripts with with |log2(disease sample/healthy control)|≥1 and a FDR ≤ 0.1 are sown. In bold, ten most de-regulated transcripts are shown. In rtPCR validation column, validation tissue…
Transcript ID	Gene name	Gene type	Gene status	log2FC	FDR	rtPCR validation
ENST00000377540.1	TTC25	processed_transcript	KNOWN	-2.47471	0.000135403
ENST00000425493.1	RP11-475I24.8	lincRNA	NOVEL	2.47099	0.000125819	validated in PBMC
ENST00000609619.1	RP11-38M8.1	lincRNA	NOVEL	2.45075	0.000400298	validated in PBMC
ENST00000423714.1	ZEB1-AS1	processed_transcript	KNOWN	-2.40039	0.000135403	validated both in PBMC and Spinal Cord
ENST00000563897.1	CTB-58E17.1	lincRNA	NOVEL	-2.35401	0.000851264
ENST00000607333.1	XXbac-BPG252P9.10	antisense	NOVEL	-2.34962	0.00044806	validated both in PBMC and Spinal Cord
ENST00000508106.1	RP11-526A4.1	lincRNA	NOVEL	2.28408	0.000455925
ENST00000310358.7	SPON1	processed_transcript	KNOWN	2.25241	0.000233981
ENST00000536865.1	ZBTB11-AS1	antisense	NOVEL	-2.14451	0.00237502	validated both in PBMC and Spinal Cord
ENST00000609178.1	CTA-384D8.35	lincRNA	NOVEL	-2.13777	0.000223679
ENST00000570269.1	RP11-553L6.5	lincRNA	NOVEL	2.12828	0.00237502
ENST00000590159.1	CTB-50L17.5	antisense	NOVEL	-2.10504	0.00385067
ENST00000453677.1	KMT2E-AS1	antisense	NOVEL	-1.98506	0.000489766
ENST00000600723.1	LINC00528	lincRNA	KNOWN	-1.98185	0.00503166
ENST00000520572.1	CTD-2292P10.4	antisense	KNOWN	-1.97496	0.00680317
ENST00000535544.1	LINC00943	lincRNA	NOVEL	1.97289	0.00745049
ENST00000503609.1	RP11-463J17.1	lincRNA	NOVEL	1.9718	0.00146162
ENST00000400768.2	AC114730.8	antisense	NOVEL	-1.93259	0.00756458
ENST00000582269.1	RP11-210K20.2	antisense	NOVEL	1.89908	0.000605629
ENST00000455431.1	RP1-125I3.2	antisense	NOVEL	-1.89057	0.000189842
ENST00000602972.1	CTD-2260A17.1	antisense	NOVEL	1.86084	0.00565752
ENST00000450917.1	AC142528.1	antisense	NOVEL	-1.85542	0.00854531
ENST00000446781.2	AC105402.4	antisense	NOVEL	-1.83628	0.00333723
ENST00000545177.3	RP11-420G6.4	lincRNA	NOVEL	-1.82729	0.0103874
ENST00000443928.2	RP11-404F10.2	antisense	NOVEL	1.80878	0.0070597
ENST00000450996.1	AC010136.2	antisense	NOVEL	1.80714	0.0146323
ENST00000610235.1	RP11-458D21.6	lincRNA	NOVEL	1.7888	0.0146903
ENST00000436039.1	RP4-781K5.2	antisense	NOVEL	-1.77837	2.83359e-06
ENST00000512634.1	RP11-87F15.2	antisense	NOVEL	-1.77687	0.0119814
ENST00000607486.1	CTC-428H11.2	antisense	NOVEL	1.77592	0.000455925
ENST00000588144.1	RP11-126O1.5	antisense	NOVEL	-1.77466	0.0107699
ENST00000588104.1	RP11-666A8.9	antisense	NOVEL	-1.75688	0.0138815
ENST00000602674.1	RP1-232P20.1	antisense	NOVEL	1.75222	0.00472908
ENST00000594622.1	AC009950.2	antisense	NOVEL	1.74681	0.00941289
ENST00000531311.1	AP000442.1	antisense	NOVEL	-1.72484	0.0235926
ENST00000549878.1	RP11-190J23.1	antisense	NOVEL	1.70593	0.00826111
ENST00000453111.1	RP11-25K21.1	antisense	NOVEL	1.69485	0.0122929
ENST00000566144.1	RP11-455F5.5	antisense	NOVEL	1.69187	0.028127
ENST00000564692.1	CTD-2235H24.2	antisense	NOVEL	1.69026	0.0109916
ENST00000544674.1	RP11-809N8.2	antisense	NOVEL	-1.6886	0.0001248
ENST00000498397.1	OR2A1-AS1	antisense	NOVEL	1.66911	0.0243487
ENST00000585571.1	CTC-559E9.8	antisense	NOVEL	1.6625	0.0299293
ENST00000558607.1	CTD-2184D3.5	antisense	NOVEL	-1.66048	0.00151875
ENST00000585537.1	RP1-193H18.3	lincRNA	NOVEL	1.66024	0.0318234
ENST00000415437.1	RP11-267N12.1	antisense	NOVEL	1.65424	0.0210534
ENST00000491934.2	RP11-442H21.2	antisense	NOVEL	-1.65413	0.00044806
ENST00000449782.2	RP11-324O2.3	antisense	NOVEL	1.65351	0.0318234
ENST00000533978.1	RP11-463D19.1	lincRNA	NOVEL	1.63551	0.0176432
ENST00000443935.1	AC004019.13	antisense	NOVEL	-1.635	0.00366197
ENST00000581556.1	RP11-78F17.1	lincRNA	NOVEL	1.6312	0.0107441
ENST00000589120.1	CTC-425F1.4	antisense	NOVEL	-1.62945	0.00044806
ENST00000449248.1	AC068580.6	antisense	NOVEL	-1.62772	0.00138077
ENST00000602478.1	RNU12	lincRNA	KNOWN	-1.61948	0.0146323
ENST00000553259.1	RP11-161H23.9	antisense	NOVEL	-1.60881	0.0316027
ENST00000533822.1	ZNF503-AS1	lincRNA	NOVEL	1.60595	0.0383448
ENST00000560231.1	RP11-102L12.2	antisense	NOVEL	1.59702	0.000135403
ENST00000463255.1	RP11-362A9.3	antisense	NOVEL	1.59553	0.00745049
ENST00000573177.1	DLGAP1-AS2	antisense	NOVEL	-1.59483	0.0316027
ENST00000432211.1	AC104655.2	antisense	NOVEL	1.58912	0.0421995
ENST00000433702.2	LINC00854	processed_transcript	NOVEL	1.58606	0.0283341
ENST00000501008.2	RP11-796E2.4	antisense	NOVEL	-1.57977	0.000189842
ENST00000606150.1	RP1-257A7.4	antisense	NOVEL	-1.57913	0.0359674
ENST00000563687.1	RP4-536B24.2	antisense	NOVEL	-1.57341	0.0432722
ENST00000416959.1	RP3-329E20.2	antisense	NOVEL	-1.5721	0.00353442
ENST00000590697.1	CTC-559E9.5	sense_intronic	NOVEL	1.56947	0.0316027
ENST00000502923.1	RP11-1191J2.4	antisense	NOVEL	-1.56228	0.0230016
ENST00000501440.1	CTD-3064M3.4	antisense	NOVEL	1.55604	0.0257336
ENST00000526694.1	RP5-1007M22.2	antisense	NOVEL	1.55356	0.0492446
ENST00000569407.1	CTD-2583P5.3	antisense	NOVEL	1.55197	0.0176432
ENST00000608972.1	CTB-113D17.1	antisense	NOVEL	1.5424	0.0208601
ENST00000592720.1	CTB-31O20.9	lincRNA	NOVEL	-1.54058	0.0211915
ENST00000446301.1	AF127577.10	antisense	NOVEL	-1.53758	0.0116281
ENST00000575601.1	RP11-333E1.1	antisense	NOVEL	1.53599	0.0516821
ENST00000570454.1	RP11-669E14.6	antisense	NOVEL	1.53582	0.0504611
ENST00000532768.1	RP11-91I20.3	lincRNA	NOVEL	1.52648	0.0286521
ENST00000314315.3	CSNK1G2-AS1	antisense	KNOWN	-1.52638	0.00658797
ENST00000607590.1	RP5-1120P11.1	antisense	NOVEL	-1.52181	0.0532075
ENST00000439014.1	RP11-65J3.2	lincRNA	NOVEL	1.51869	0.0318234
ENST00000519803.1	RP11-1105O14.1	lincRNA	NOVEL	1.51592	0.0551573
ENST00000591675.1	RP4-657D16.3	antisense	NOVEL	1.51563	0.00500643
ENST00000449034.1	RP5-1071N3.1	antisense	NOVEL	-1.51313	0.00216015
ENST00000559349.1	RP11-526I2.1	antisense	NOVEL	1.51094	0.0369787
ENST00000594351.1	ASH1L-AS1	processed_transcript	NOVEL	-1.51015	0.00226419
ENST00000600764.1	LINC00854	processed_transcript	NOVEL	1.50572	0.0235926
ENST00000452079.1	TP73-AS1	antisense	KNOWN	1.50445	0.0201967
ENST00000557882.1	CTD-2050N2.1	antisense	NOVEL	1.50192	0.00499566
ENST00000606998.1	RP11-356I2.4	antisense	NOVEL	-1.50171	0.0115376
ENST00000508000.1	CTD-2015H6.3	antisense	NOVEL	1.49472	0.0111607
ENST00000567599.1	RP11-509E16.1	lincRNA	NOVEL	1.48939	0.0580868
ENST00000517998.1	RP11-10N23.4	antisense	NOVEL	1.48835	0.00432301
ENST00000564438.1	AC005606.14	lincRNA	NOVEL	1.48799	0.0585656
ENST00000421505.1	RASAL2-AS1	lincRNA	NOVEL	1.48765	0.0505201
ENST00000588707.1	AC109828.1	antisense	NOVEL	1.48453	0.00677048
ENST00000524335.1	RP13-582O9.5	antisense	NOVEL	-1.48064	0.0557842
ENST00000608733.1	AC004067.5	antisense	NOVEL	1.4781	0.0599758
ENST00000587312.1	CTD-2540B15.7	antisense	NOVEL	-1.47727	0.00592654
ENST00000401008.2	RP6-74O6.2	lincRNA	KNOWN	1.47699	0.00562321
ENST00000602595.1	RP11-932O9.8	antisense	NOVEL	1.47524	0.0243487
ENST00000577956.1	RP11-1109M24.5	lincRNA	NOVEL	1.47479	0.0557842
ENST00000440975.1	AC012487.2	antisense	NOVEL	-1.47445	0.0585656
ENST00000587076.1	RP11-686D22.9	antisense	NOVEL	1.46975	0.0253824
ENST00000547748.1	RP11-493L12.3	antisense	NOVEL	1.46966	0.057283
ENST00000414776.1	AL450226.2	antisense	NOVEL	1.46129	0.0433304
ENST00000591174.1	CTD-2623N2.11	lincRNA	NOVEL	-1.45839	0.0531897
ENST00000567099.1	RP11-190D6.2	antisense	NOVEL	1.45551	0.0644719
ENST00000476405.1	XXbac-B461K10.4	processed_transcript	NOVEL	-1.4544	0.0369857
ENST00000607679.1	RP11-42O15.3	lincRNA	NOVEL	1.45433	0.0417361
ENST00000590137.1	RNF157-AS1	antisense	NOVEL	1.44784	0.0517673
ENST00000424474.2	RP11-782C8.4	lincRNA	NOVEL	1.44677	0.059368
ENST00000423942.1	RP11-417B4.2	antisense	NOVEL	1.44472	0.00680317
ENST00000608395.1	MBNL1-AS1	antisense	KNOWN	1.44342	0.0025126
ENST00000478468.1	RP11-521D12.1	lincRNA	NOVEL	1.44139	0.0675421
ENST00000425110.1	AC104809.2	antisense	NOVEL	1.44114	0.0675421
ENST00000581905.1	RP13-270P17.1	antisense	NOVEL	1.43945	0.0339589
ENST00000610050.1	RP3-402G11.27	antisense	NOVEL	-1.43893	0.0652526
ENST00000431362.1	DPYD-AS2	antisense	NOVEL	1.43876	0.0212746
ENST00000546065.1	AP000593.7	antisense	NOVEL	1.43765	0.0678008
ENST00000607421.1	U47924.31	antisense	KNOWN	-1.42856	0.00753006
ENST00000578152.1	RP11-267C16.1	lincRNA	NOVEL	1.42541	0.000400298
ENST00000606771.1	RP11-500C11.3	antisense	NOVEL	-1.42523	0.00216015
ENST00000584683.1	RP11-214O1.3	lincRNA	NOVEL	1.42439	0.0318234
ENST00000588466.1	RP11-839G9.1	antisense	NOVEL	1.4235	0.053797
ENST00000596705.1	CTD-2561J22.5	processed_transcript	NOVEL	-1.42324	0.0604647
ENST00000443696.1	RAI1-AS1	antisense	NOVEL	1.42297	0.0516821
ENST00000601484.1	RP11-727F15.12	antisense	NOVEL	1.41916	0.0652526
ENST00000588550.1	LINC00484	lincRNA	KNOWN	1.418	0.072139
ENST00000565841.1	AC012065.7	lincRNA	NOVEL	1.41447	0.0495199
ENST00000428508.1	RP11-353N4.1	lincRNA	NOVEL	1.40974	0.00680317
ENST00000431803.2	CDC42-IT1	sense_intronic	NOVEL	1.4096	0.0166918
ENST00000452466.1	RP5-1024G6.2	antisense	NOVEL	1.40887	0.0748622
ENST00000606596.1	RP11-489E7.4	antisense	NOVEL	-1.40742	0.00447733
ENST00000600671.1	CTB-176F20.3	antisense	NOVEL	1.40352	0.000489766
ENST00000560864.1	RP11-554D20.1	antisense	NOVEL	1.39946	0.0743768
ENST00000424788.1	AC015971.2	antisense	NOVEL	-1.39852	0.0685446
ENST00000607047.1	RP11-350N15.5	lincRNA	NOVEL	-1.39453	0.0137009
ENST00000449282.1	RP11-133I21.2	antisense	NOVEL	1.39295	0.0787029
ENST00000512720.1	RP11-613C6.2	antisense	NOVEL	1.39237	0.0786214
ENST00000596631.1	CTD-2587H19.2	sense_intronic	KNOWN	1.39152	0.0678008
ENST00000436429.1	AF127577.11	antisense	NOVEL	-1.39119	0.00310815
ENST00000502430.2	CTD-2213F21.2	antisense	NOVEL	1.39098	0.0559914
ENST00000604228.1	AD001527.7	antisense	NOVEL	1.39056	0.0505201
ENST00000527642.1	RP11-958J22.1	processed_transcript	NOVEL	1.38994	0.0675421
ENST00000595627.1	EAF1-AS1	antisense	NOVEL	-1.38855	0.00238938
ENST00000547866.1	RP11-386G11.5	antisense	NOVEL	-1.37701	0.0039717
ENST00000572790.1	RP11-667K14.3	lincRNA	NOVEL	1.37685	0.0829719
ENST00000443897.1	AC010096.1	lincRNA	NOVEL	-1.37602	0.0734854
ENST00000564168.1	CTD-2382E5.4	antisense	NOVEL	-1.37536	0.0762231
ENST00000511947.2	RP11-338H14.1	lincRNA	NOVEL	-1.37323	0.00941289
ENST00000551849.1	RP11-256L6.3	antisense	NOVEL	1.36811	0.0432722
ENST00000595655.1	CTD-3193O13.13	antisense	NOVEL	-1.36725	0.00268507
ENST00000556777.1	AE000661.37	processed_transcript	NOVEL	1.36209	0.0432722
ENST00000446423.1	SDCBP2-AS1	antisense	NOVEL	1.36138	0.0612273
ENST00000558478.1	RP11-468E2.5	lincRNA	NOVEL	-1.35786	0.0505201
ENST00000581072.1	MIR133A1	antisense	NOVEL	1.35716	0.0146903
ENST00000608064.1	RP11-5C23.1	antisense	NOVEL	1.35493	0.0895029
ENST00000590042.1	RP11-53B2.4	antisense	NOVEL	1.35323	0.0487384
ENST00000605901.1	LINC01011	lincRNA	NOVEL	1.35223	0.0829719
ENST00000558427.1	RP11-66B24.2	lincRNA	NOVEL	1.35214	0.0885544
ENST00000443364.1	RP11-48O20.4	lincRNA	NOVEL	1.35176	0.0757364
ENST00000400755.3	RP11-417J8.3	lincRNA	NOVEL	1.35052	0.0689182
ENST00000609909.1	RP5-1074L1.4	antisense	NOVEL	1.34784	0.0829719
ENST00000553919.1	RP11-100M12.2	sense_intronic	NOVEL	1.34776	0.089517
ENST00000592267.1	MAP3K14	processed_transcript	KNOWN	-1.34614	0.0782284
ENST00000530510.1	RP11-702H23.6	antisense	NOVEL	1.34578	0.0382618
ENST00000417058.2	CD27-AS1	antisense	NOVEL	1.34537	0.0863096
ENST00000564531.1	RP11-1100L3.8	lincRNA	NOVEL	-1.34524	0.0917585
ENST00000449144.1	RP11-384P7.5	lincRNA	NOVEL	1.34524	0.090845
ENST00000504846.1	ATG10-AS1	antisense	NOVEL	1.34425	0.083135
ENST00000429661.1	RP11-59O6.3	antisense	NOVEL	-1.34272	0.0751988
ENST00000422306.2	RP11-296A18.6	antisense	NOVEL	1.33925	0.0231829
ENST00000592882.1	CTC-250I14.6	antisense	NOVEL	-1.33376	0.0410079
ENST00000432064.1	AC079807.2	antisense	NOVEL	1.33175	0.0592274
ENST00000556212.1	RP11-638I2.9	antisense	NOVEL	-1.32964	0.0678008
ENST00000412436.1	RP13-228J13.1	antisense	NOVEL	1.32543	0.0678008
ENST00000414030.1	LINC00152	lincRNA	NOVEL	1.32479	0.0936726
ENST00000513082.2	RP5-951N9.1	antisense	NOVEL	1.32339	0.0601729
ENST00000559034.1	RP11-616K22.2	lincRNA	NOVEL	1.32114	0.0579324
ENST00000596180.1	INTS6-AS1	antisense	NOVEL	1.32102	0.039436
ENST00000513955.1	RP11-124N3.2	lincRNA	NOVEL	1.32095	0.0905921
ENST00000551875.1	RP4-601P9.2	lincRNA	NOVEL	1.32052	0.0975288
ENST00000462083.2	RP13-452N2.1	processed_transcript	NOVEL	-1.3205	0.00190521
ENST00000440629.1	AP001432.14	lincRNA	NOVEL	1.32007	0.0981794
ENST00000530600.1	RP11-661A12.5	antisense	NOVEL	-1.3199	0.0557867
ENST00000429808.1	LINC00426	lincRNA	NOVEL	-1.31919	0.0844604
ENST00000535764.1	RP11-405A12.2	lincRNA	NOVEL	1.31869	0.032989
ENST00000414157.1	RP11-462L8.1	lincRNA	NOVEL	1.31859	0.0953279
ENST00000488348.1	RP11-735B13.2	lincRNA	NOVEL	1.31694	0.0938402
ENST00000432706.1	RP11-15M15.1	antisense	NOVEL	1.3158	0.0248807
ENST00000576454.1	CTB-193M12.3	sense_intronic	NOVEL	1.31339	0.0412394
ENST00000441212.1	AC078883.4	antisense	NOVEL	1.31323	0.0978511
ENST00000597502.2	RP11-383C5.3	lincRNA	NOVEL	1.3127	0.0893389
ENST00000597949.1	EAF1-AS1	antisense	NOVEL	-1.30985	0.00399628
ENST00000435254.1	AC006960.7	antisense	NOVEL	1.30757	0.089517
ENST00000418699.1	RP11-55K22.5	lincRNA	NOVEL	1.30509	0.0997518
ENST00000417346.1	RP4-800J21.3	antisense	NOVEL	-1.30341	0.00151875	validated in PBMC
ENST00000515608.1	CTD-2541M15.1	antisense	NOVEL	1.29598	0.0505201
ENST00000557343.1	RP11-218E20.5	antisense	NOVEL	1.29077	0.0748622
ENST00000400385.2	AP001053.11	antisense	NOVEL	-1.28777	0.00366197
ENST00000564485.1	RP11-77H9.8	lincRNA	NOVEL	-1.28626	0.083135
ENST00000428624.1	RP11-435B5.5	lincRNA	NOVEL	1.28609	0.0823724
ENST00000564762.1	CTD-2008P7.1	lincRNA	NOVEL	1.28013	0.0591928
ENST00000418546.1	MIR29B1	lincRNA	NOVEL	1.27787	0.090845
ENST00000590823.1	CTB-31O20.4	processed_transcript	NOVEL	-1.27382	0.00044806
ENST00000458236.1	HLA-F-AS1	processed_transcript	NOVEL	-1.27101	0.0221596
ENST00000424345.1	RP11-262H14.1	lincRNA	NOVEL	1.26951	0.0557842
ENST00000524499.1	CTD-3065J16.9	antisense	NOVEL	-1.26568	0.0847983
ENST00000445260.2	RP11-343N15.2	lincRNA	KNOWN	1.26316	0.0599884
ENST00000608272.1	LINC00963	processed_transcript	NOVEL	1.25999	0.0192954
ENST00000595586.2	AC009950.2	antisense	NOVEL	1.25277	0.083135
ENST00000609396.1	AC004448.5	lincRNA	NOVEL	1.25118	0.0601427
ENST00000598881.1	UBXN7-AS1	antisense	NOVEL	-1.25021	0.0669152
ENST00000606388.1	RP11-545I5.3	antisense	NOVEL	1.24905	0.0122929
ENST00000588189.1	RP11-798G7.5	antisense	NOVEL	1.24655	0.0383448
ENST00000564832.1	RP11-531A24.3	lincRNA	NOVEL	1.24208	0.0767447
ENST00000590117.1	CTD-2540B15.10	sense_intronic	NOVEL	1.2389	0.082684
ENST00000413818.2	RP4-569M23.2	antisense	NOVEL	1.23355	0.0353351
ENST00000454367.1	AC007250.4	lincRNA	NOVEL	1.23176	0.075287
ENST00000450443.1	AC093818.1	antisense	NOVEL	1.23125	0.083135
ENST00000570379.1	RP11-156P1.3	processed_transcript	NOVEL	1.23123	0.0166918
ENST00000521014.1	RP11-473O4.4	lincRNA	NOVEL	1.23007	0.0685446
ENST00000541151.1	TMLHE-AS1	antisense	KNOWN	1.22917	0.0599758
ENST00000606244.1	RP11-532M24.1	antisense	NOVEL	1.22884	0.083135
ENST00000581080.1	CTD-2267D19.2	antisense	NOVEL	-1.22817	0.0487384
ENST00000423715.1	RP11-67K19.3	antisense	NOVEL	1.22719	0.00680317
ENST00000608809.1	RP1-100J12.1	antisense	NOVEL	-1.22276	0.0368328
ENST00000605984.1	RP11-38L15.8	lincRNA	KNOWN	1.22134	0.0212746
ENST00000605920.1	RP11-182L21.6	lincRNA	NOVEL	-1.2158	0.032989
ENST00000549756.1	CTB-193M12.1	antisense	NOVEL	1.21547	0.0924429
ENST00000511821.1	CTD-2139B15.2	lincRNA	NOVEL	-1.20999	0.000180985
ENST00000609195.1	YEATS2-AS1	antisense	NOVEL	1.20579	0.0639174
ENST00000590516.1	AC009303.1	antisense	NOVEL	-1.20562	0.0757364
ENST00000440762.1	RP4-598G3.1	lincRNA	NOVEL	1.2041	0.083135
ENST00000605794.1	RP11-1186N24.5	processed_transcript	NOVEL	1.20246	0.090845
ENST00000439562.1	RP11-261C10.5	antisense	NOVEL	1.20219	0.0580868
ENST00000571775.1	RP1-59D14.1	antisense	NOVEL	-1.20096	0.0025126
ENST00000605833.1	VIM-AS1	antisense	NOVEL	-1.19808	0.000223679
ENST00000421767.1	LINC00174	lincRNA	KNOWN	-1.19661	0.0546964
ENST00000445963.1	RP11-395E19.7	lincRNA	NOVEL	-1.19258	0.0433957
ENST00000454411.1	RP1-67K17.4	lincRNA	NOVEL	1.18931	0.0804074
ENST00000437374.1	IDI2-AS1	antisense	KNOWN	-1.1853	0.0138815
ENST00000444998.1	MCM3AP-AS1	antisense	KNOWN	1.18475	0.00585696
ENST00000511327.1	CTD-2236F14.1	antisense	NOVEL	1.18466	0.0432722
ENST00000564016.1	CTD-2583P5.1	antisense	NOVEL	1.18144	0.0899505
ENST00000568500.1	RP11-146F11.1	antisense	NOVEL	-1.17909	0.0103874
ENST00000506902.1	CTC-436P18.1	antisense	NOVEL	-1.17768	0.0685446
ENST00000606049.1	RBM26-AS1	antisense	NOVEL	-1.17659	0.00146162
ENST00000555379.1	LINC00641	processed_transcript	NOVEL	-1.17618	0.0537441
ENST00000558140.1	RP11-219B17.1	antisense	NOVEL	1.17589	0.0696084
ENST00000440689.1	RP11-96K19.2	antisense	NOVEL	1.17324	0.0580868
ENST00000417465.1	RP5-973N23.4	lincRNA	NOVEL	1.17259	0.0973555
ENST00000586483.1	CTC-250I14.6	antisense	NOVEL	-1.16498	0.0432722
ENST00000567146.1	RP11-498D10.5	antisense	NOVEL	-1.15479	0.0318234
ENST00000591183.1	RP11-49K24.8	antisense	NOVEL	1.15221	0.0278919
ENST00000546421.1	TMPO-AS1	antisense	NOVEL	-1.15194	0.0132037
ENST00000500733.2	LIFR-AS1	antisense	NOVEL	1.13743	0.083135
ENST00000567968.1	RP5-1142A6.2	antisense	NOVEL	1.13509	0.0634292
ENST00000589045.1	RP11-53B2.5	antisense	NOVEL	1.12813	0.0531897
ENST00000557304.1	RP4-693M11.3	antisense	NOVEL	1.11819	0.0975566
ENST00000593284.1	NAPA-AS1	antisense	KNOWN	-1.10707	0.00576676
ENST00000416424.1	RP11-280O1.2	antisense	NOVEL	-1.09954	0.00919396
ENST00000607967.1	RP11-47A8.5	lincRNA	NOVEL	-1.09848	0.00138077
ENST00000589379.1	CTD-2369P2.8	antisense	NOVEL	-1.0962	0.0187704
ENST00000472655.2	RP11-84E24.3	lincRNA	NOVEL	1.09598	0.069768
ENST00000558831.1	USP3-AS1	antisense	NOVEL	-1.09521	0.083135
ENST00000419618.1	LINC00620	antisense	NOVEL	1.08721	0.031484
ENST00000423194.1	AC004906.3	antisense	NOVEL	1.08089	0.0025126
ENST00000608367.1	RP11-378A13.2	antisense	NOVEL	-1.0794	0.0252864
ENST00000602381.1	RP11-727A23.5	processed_transcript	NOVEL	1.07504	0.0093834
ENST00000523380.1	RP11-257P3.3	antisense	NOVEL	-1.0743	0.0432722
ENST00000500185.2	AP000487.5	antisense	NOVEL	1.06926	0.0167262
ENST00000580085.1	CTD-2349P21.9	lincRNA	NOVEL	1.06537	0.098628
ENST00000565648.1	RP11-473I1.5	antisense	NOVEL	-1.06473	0.0011245
ENST00000597303.1	CTB-189B5.3	antisense	NOVEL	1.06425	0.00745049
ENST00000565916.1	AC002550.5	antisense	NOVEL	1.06305	0.0517673
ENST00000583782.1	RP11-799B12.2	antisense	NOVEL	1.06199	0.0369857
ENST00000326341.4	ADORA2A-AS1	antisense	KNOWN	-1.05916	0.0685446
ENST00000595706.1	RP11-886P16.6	antisense	NOVEL	1.05697	0.0368138
ENST00000565064.1	RP11-483P21.2	antisense	NOVEL	1.05547	0.031484
ENST00000608195.1	GS1-114I9.1	antisense	NOVEL	1.05462	0.0639174
ENST00000603037.1	RP3-368A4.5	sense_intronic	NOVEL	1.05153	0.0203435
ENST00000602886.1	RP11-540B6.6	sense_intronic	NOVEL	-1.05047	0.00151875
ENST00000413637.1	LINC01044	lincRNA	NOVEL	1.04968	0.059709
ENST00000502100.2	RP11-184E9.1	lincRNA	NOVEL	-1.04659	0.0412358
ENST00000570786.1	TAPT1-AS1	antisense	NOVEL	-1.02978	0.014224
ENST00000550678.1	RP11-767I20.1	lincRNA	NOVEL	1.02317	0.036059
ENST00000566070.1	RP11-426C22.4	lincRNA	NOVEL	1.02178	0.0604006
ENST00000592884.1	CTB-31O20.6	antisense	NOVEL	-1.0201	0.0516821
ENST00000421703.1	SMG7-AS1	processed_transcript	NOVEL	-1.01748	0.0773994
ENST00000577385.1	RP11-855A2.3	antisense	NOVEL	1.01662	0.083135
ENST00000601203.1	AIRN	antisense	KNOWN	-1.01455	0.083135
ENST00000576912.1	RP13-638C3.4	antisense	NOVEL	1.0044	0.0953279
ENST00000519375.1	CTB-4E7.1	antisense	NOVEL	1.00362	0.0604843
ENST00000557683.1	RP11-24J19.1	antisense	NOVEL	-1.00047	0.0905921

## Sheet: Tab S2
Table S2
Differentially expressed lncRNAs in FUS group respect to healty controls. Transcript ID, gene name, gene type, gene status, measured log2FC and false discovery rate (FDR) are reported for each transcript. Only transcripts with with |log2(disease sample/healthy control)|≥1 and a FDR ≤ 0.1 are sown. In bold, ten most de-regulated transcripts are shown. In rtPCR validation column, validation tissue …
Transcript ID	Gene name	Gene type	Gene status	log2FC	FDR	rtPCR validation
ENST00000572565.1	LINC00085	processed_transcript	KNOWN	4.24543	0.0292324	validated in PBMC
ENST00000377540.1	TTC25	processed_transcript	KNOWN	-4.09287	0.00172561	validated in PBMC
ENST00000424587.2	AP006222.2	lincRNA	NOVEL	4.0483	0.037623	validated in PBMC
ENST00000567913.2	RP11-384K6.6	lincRNA	NOVEL	3.97318	0.0292324
ENST00000424474.2	RP11-782C8.4	lincRNA	NOVEL	3.84057	0.037623
ENST00000466343.2	RP4-791M13.3	antisense	KNOWN	3.7099	0.0750941
ENST00000425493.1	RP11-475I24.8	lincRNA	NOVEL	3.68023	0.037623
ENST00000482368.2	CTD-2013N24.2	antisense	NOVEL	-3.67338	0.037623
ENST00000491934.2	RP11-442H21.2	antisense	NOVEL	-3.2222	0.000138377
ENST00000423519.2	AC007277.3	antisense	NOVEL	3.20558	0.0361855
ENST00000450520.1	RP11-216M21.7	antisense	NOVEL	3.04446	0.0412934
ENST00000451350.1	AC074289.1	antisense	NOVEL	2.85273	0.0292324
ENST00000588548.1	TPTEP1	lincRNA	NOVEL	2.7685	0.0412934
ENST00000458479.1	PAXBP1-AS1	antisense	NOVEL	2.68962	0.037623	validated both in PBMC and Spinal Cord
ENST00000583516.1	ESRG	sense_intronic	KNOWN	2.63125	0.037623
ENST00000606998.1	RP11-356I2.4	antisense	NOVEL	-2.55354	0.0859353
ENST00000524425.1	RP11-162D9.3	antisense	NOVEL	2.42822	0.0412934
ENST00000521908.1	RP11-489E7.1	lincRNA	NOVEL	2.38955	0.0978743
ENST00000417346.1	RP4-800J21.3	antisense	NOVEL	-2.38943	0.0791939	validated in PBMC
ENST00000456782.1	DISC1-IT1	sense_intronic	KNOWN	2.38673	0.0978743
ENST00000530045.1	RP11-727A23.10	antisense	NOVEL	2.32325	0.0818957

## Sheet: Tab S3
Table S3
Differentially expressed lncRNAs in TARDBP group respect to healty controls. Transcript ID, gene name, gene type, gene status, measured log2FC and false discovery rate (FDR) are reported for each transcript. Only transcripts with with |log2(disease sample/healthy control)|≥1 and a FDR ≤ 0.1 are sown. In bold, ten most de-regulated transcripts are shown. In rtPCR validation column, validation tiss…
Transcript ID	Gene name	Gene type	Gene status	log2FC	pvalue	FDR	rtPCR validation
ENST00000500016.1	CTD-2540L5.6	lincRNA	NOVEL	-3.12824	5.04587e-20	3.01239e-17
ENST00000443364.1	RP11-48O20.4	lincRNA	NOVEL	2.54385	4.21714e-08	1.25882e-05
ENST00000521908.1	RP11-489E7.1	lincRNA	NOVEL	2.47296	6.79064e-11	2.70267e-08
ENST00000438646.1	SNAP25-AS1	antisense	KNOWN	-2.33847	4.51617e-07	0.000107846	validated both in PBMC and Spinal Cord
ENST00000584683.1	RP11-214O1.3	lincRNA	NOVEL	2.24234	6.02355e-07	0.000119869
ENST00000562900.1	RP11-142A12.1	lincRNA	NOVEL	1.72995	8.86296e-06	0.0013228
ENST00000417346.1	RP4-800J21.3	antisense	NOVEL	-1.70952	0.000202512	0.0241799	validated in PBMC
ENST00000529733.1	RP11-820L6.1	processed_transcript	NOVEL	1.64113	3.4476e-05	0.00457382
ENST00000436039.1	RP4-781K5.2	antisense	NOVEL	-1.61418	8.80679e-06	0.0013228
ENST00000592882.1	CTC-250I14.6	antisense	NOVEL	-1.39784	0.00138289	0.0958733
ENST00000530045.1	RP11-727A23.10	antisense	NOVEL	1.287	0.000675198	0.064292
ENST00000523380.1	RP11-257P3.3	antisense	NOVEL	-1.25928	0.00144533	0.0958733
ENST00000539813.1	LINC00273	lincRNA	KNOWN	-1.12114	0.000699996	0.064292
ENST00000416424.1	RP11-280O1.2	antisense	NOVEL	-1.1097	0.00137892	0.0958733
ENST00000597780.1	CTD-2583A14.8	sense_intronic	NOVEL	-3.16932	2.43969e-34	2.91299e-31

## Sheet: Tab S4
Table S4
Differentially expressed lncRNAs in SOD1 group respect to healty controls. Transcript ID, gene name, gene type, gene status, measured log2FC and false discovery rate (FDR) are reported for each transcript. Only transcripts with with |log2(disease sample/healthy control)|≥1 and a FDR ≤ 0.1 are sown. In rtPCR validation column, validation tissue is reported for selected transcripts.
Transcript ID	Gene name	Gene type	Gene status	log2FC	FDR	rtPCR validation
ENST00000502041.2	CKMT2-AS1	antisense	NOVEL	-2.08046	0.00908071	validated both in PBMC and Spinal Cord
ENST00000491934.2	RP11-442H21.2	antisense	NOVEL	-1.45476	0.0764358	validated in PBMC

## Sheet: Tab S5
Table S5
Differentially expressed mRNAs in SALS group respect to healty controls. Gene name, measured log2FC and false discovery rate (FDR) are reported for each transcript. Only transcripts with with |log2(disease sample/healthy control)|≥1 and a FDR ≤ 0.1 are sown. In bold, ten most de-regulated transcripts are shown. In rtPCR validation column, validation tissue is reported for selected transcripts.
Gene name	log2FC	FDR	rtPCR validation
LOC729987	3.79581	0.0828744	validated in PBMC
KIAA2013	-3.08598	3.64851e-05	validated in PBMC
SPATA21	-2.91531	0.000192109
ADAM1A	2.76619	1.3542e-05
HDAC1	-2.71729	0.000297993	validated in PBMC
ZMYM6	-2.71644	0.000577224
MYCBP	-2.66791	0.00103921	validated in PBMC
TTF2	-2.5194	0.00111814
OR2B11	2.34872	7.16941e-11
LOC400794	-2.31879	0.00482958
LOC440173	2.31805	3.78673e-07
CCDC85C	2.28478	1.95944e-09
TMEM236	2.22897	4.20973e-06
TAF5L	-2.20588	2.22045e-16
OPN3	-2.12812	0.0382218
RGAG4	2.07315	0.0337836
PGM5P2	2.07179	1.49524e-07
PDSS1	-2.0383	0.00421451
ENTPD7	-2.03451	0.0502931
PSIP1	2.01335	0.0077398
SPON1	-1.95684	0.0585038
RIC1	1.90298	0.00641265
TDH	1.86614	7.52045e-06
SMURF1	1.82395	0.004368
CCT6P3	1.80105	0.0109695
TMEM132A	-1.73526	0.0849445
BRAT1	1.71019	9.56797e-05
LOC100507557	1.67483	3.39026e-05
L3MBTL3	1.64202	0.0563728
PLN	1.63057	8.32356e-11
E2F3	1.61581	0.0354392
MAK	1.5931	0.0452139
SERPINB9P1	1.56817	0.00687239
AHNAK	-1.53597	1.54358e-05
TCOF1	1.51094	0.00951687
C5orf56	1.47245	3.88532e-05
SLC22A5	1.45211	5.34092e-08
F2RL2	1.41907	0.0663431
NAIP	1.41644	0.00153461
MARCH1	1.41494	0.00338707
SH3D19	1.41491	0.00178161
SLC26A1	1.39547	0.0776924
TTC28	1.39325	0.074819
RELA	-1.34121	0.000403317
USP35	-1.32864	0.000508762
PDCD1	1.3279	0.000700836
RAPH1	1.32773	0.0256399
C2orf88	1.29116	1.45725e-05
NFE2L2	1.27407	0.0963487
SCRN3	1.24963	5.21958e-05
ACVR2A	1.24013	0.0373386
C11orf65	-1.23859	0.000119759
VAMP1	-1.23404	6.74024e-07
A2M	-1.23348	3.92747e-08
PRH2	-1.21956	0.0355638
SLC1A4	1.19583	0.0006633
RHOQ	1.19151	0.0764563
EML4	1.1836	0.0503786
PA2G4	-1.17706	0.0602542
CDC42EP3	1.16653	0.000126584
FPR3	1.15931	0.00621542
POU2F2	1.15868	0.0560716
ANKS1B	-1.15012	0.0135102
BABAM1	1.14784	0.0208759
UHRF1	1.14119	1.7501e-05
ATP8B1	1.13904	0.0257681
MYO5B	1.11102	0.0272413
KATNAL2	1.11019	0.00251039
GOLGA2P5	-1.10783	0.00888562
EFCAB13	1.10313	0.0944782
SH2B3	-1.10003	0.00250535
CNP	1.09203	0.000307408
TTC25	1.07993	0.00555942
CHRNE	1.06434	0.000143669
TAF1C	1.06198	0.00278728
ESRP2	1.06094	0.0583749
TPCN1	-1.05517	0.00632466	validated in PBMC
FHOD1	1.0551	0.0875327
MPV17L	1.05228	0.00985618
ZC3H13	-1.0493	0.00526195
TRIM13	-1.04796	0.0609416
C16orf89	1.01523	0.0437445
UBN1	1.01086	0.00633478
PTGER2	-1.01018	0.0289055
GPR65	-1.00579	0.0781195
VASN	1.00222	0.00654425
ADCY9	-1.00046	0.000267951

## Sheet: Tab S6
Table S6
Differentially expressed mRNAs in FUS group respect to healty controls. Gene name, measured log2FC and false discovery rate (FDR) are reported for each transcript. Only transcripts with with |log2(disease sample/healthy control)|≥1 and a FDR ≤ 0.1 are sown. In bold, ten most de-regulated transcripts are shown. In rtPCR validation column, validation tissue is reported for selected transcripts.
Gene name	log2FC	FDR	rtPCR validation
FAM90A7P	6.99092	2.18337e-06	validated in PBMC
DNM1P41	4.95794	0.000713551	validated in PBMC
LOC148413	-4.69836	0.000123145	validated in PBMC
OR7E12P	4.44797	0.00301796	validated in PBMC
USP17L6P	4.01181	0.0109699
FKBP1AP1	4.00297	0.0120024
LENG9	3.9083	0.0113044
FLJ42627	3.88465	0.00606761
MRS2P2	3.65702	0.0229208
LOC100129034	3.61082	0.0265956
HACD4	3.5752	0.0122369
SEPT7	3.54538	0.039758
NBPF1	-3.51695	0.0021107
BTBD18	3.32682	0.0472494
MBNL3	3.2179	0.0361317
EMC1	-3.21322	0
PINK1	-3.12227	0.00966057
LOC100506801	-3.09378	0.0377187
TXLNA	-2.97505	0.0190255
TAF9B	2.97201	0.0661105
RAVER2	-2.57688	0.0473172
FAM69A	-2.55369	2.00219e-05
HRNR	-2.48789	0.0333749
TXLNG	2.46677	0.000882216
SUMO1P3	-2.40002	4.16421e-06
PTPRC	-2.33197	8.61533e-14
EFCAB2	-2.29755	1.58612e-08
NUDT13	-2.27099	0.0166629
ASB11	2.26653	1.30628e-07
ZSWIM8	-2.23492	0
ARL3	-2.20617	1.34494e-09
PRDX3	-2.16913	0.00418806
C9orf131	2.11949	0.000340414
DNHD1	-2.11844	0.0018677
CCDC73	-2.10521	0.0804089
DOCK8	2.08549	0.00107468
TATDN1	2.08033	0.000361685
RELA	-2.07897	0.0781958
RPL23AP64	-2.07418	0.00496772
GLIPR1	-2.0688	0.0186456
PTPN11	-2.06675	5.18745e-09
TPCN1	-2.06253	2.18427e-07	validated in PBMC
RNF6	-2.02771	0.000327247
HMGB1	-2.02339	3.01936e-10
SDR39U1	-2.0224	0.00356659
MLH3	-2.01779	0.000901715
RASGRP1	-2.00259	0.0863174
PKD1	-1.94662	1.44942e-07
VASN	-1.87532	0.0302154
RRN3P3	-1.86816	2.78352e-05
DTX2P1-UPK3BP1-PMS2P11	1.83106	1.59566e-07
GSG1L	-1.81979	4.39717e-11
LONP2	-1.80997	0.000131239
LOC100507577	-1.76739	7.95839e-05
ADCY7	-1.7646	0.0623266
FHOD1	-1.74063	0.00343581
EXOSC6	-1.73094	0.0694936
ZFHX3	-1.72334	6.84351e-06
FAM101B	-1.71524	0.0727147
GLOD4	-1.71089	0.00668678
PSPH	1.71029	5.07482e-05
SMG6	-1.70808	0.00586862
RABEP1	-1.688	1.18405e-06
MSL1	-1.68525	0.00252355
TTC25	-1.6801	0.000277399
CNP	-1.63774	3.25652e-05
GRIN2C	-1.63206	0.0112491
ATP5H	-1.63057	1.49276e-05
JMJD6	-1.62617	0.0828183
CSNK1D	-1.6173	0.0483148
ROCK1P1	-1.61592	3.65035e-07
MYO5B	-1.58962	0.03158
MUC16	-1.58472	1.56402e-05
AKT2	-1.58305	0.000598612
APOC4-APOC2	-1.55924	0.0598022
BLOC1S3	-1.55792	0.0504137
SLC17A7	-1.54761	0.000261581
GP6	-1.54384	0.09016
ZNF586	-1.53124	0.000285477
CALM2	-1.51344	0.00129368
CEP68	-1.50937	0.000110085
COA1	1.4777	0.0718578
LOC442028	-1.47621	0.00247611
NFE2L2	-1.45491	0.0450317
FAM126B	-1.45121	0.0108393
ICA1L	-1.44507	0.0247345
SNED1	-1.44376	0.0677574
FAM182B	-1.43685	0.00019598
FRG1BP	-1.42078	0.0207977
JAZF1	1.40045	0.0855199
BRAT1	1.37999	0.0103173
PARD6B	-1.37686	0.000167607
BCAS4	-1.36248	0.0206371
LOC100130476	1.34834	0.00173106
PDXK	-1.34418	3.42235e-06
ADGRF2	1.3415	6.5669e-05
BTBD9	1.34042	0.00363636
TTC28	-1.33333	2.5213e-05
LIMK2	-1.32616	0.0547766
JOSD1	-1.32408	0.0164471
UHRF1BP1	1.30035	5.34938e-05
SUN2	-1.2976	0.0739588
NPM1	1.29672	0.0199914
NCAPH2	-1.27947	0.0636268
OXNAD1	-1.27659	0.0198042
NKIRAS1	-1.25639	0.00219316
STT3B	-1.24632	0.0177152
IMPDH2	-1.24201	0.0803438
TCOF1	1.22148	0.00986602
APPL1	-1.2021	0.0114952
ETF1	1.19449	0.068459
C5orf66	1.16906	0.000305888
ARF4	-1.15135	0.00188741
NME9	-1.14113	0.0122919
SKP1	1.12903	0.00593312
NAIP	1.12371	0.0972046
EIF5A2	-1.11519	0.000378889
BRIX1	1.11199	8.443e-05
NCBP2	-1.10371	0.00753797
FAM114A1	-1.09572	0.0549174
SH3D19	-1.06235	0.0174932
OTULIN	-1.03576	0.00532675

## Sheet: Tab S7
Table S7
Differentially expressed mRNAs in TARDBP group respect to healty controls. Gene name, measured log2FC and false discovery rate (FDR) are reported for each transcript. Only transcripts with with |log2(disease sample/healthy control)|≥1 and a FDR ≤ 0.1 are sown. In bold, ten most de-regulated transcripts are shown. In rtPCR validation column, validation tissue is reported for selected transcripts.
Gene name	log2FC	FDR	rtPCR validation
LOC148413	-4.7638	0.0281628
HSD3BP4	4.24881	0.0958603
SPDYE2B	3.94442	0.0245461
LOC400794	-3.34483	0
NUDT13	-3.1527	9.91118e-06
BRD7P3	3.1019	0.0179924
BTBD18	2.68401	0.0655564
C9orf131	2.15701	0.0070578
SIAE	-2.13488	0.000486853
GNPTAB	-1.94281	0.0216876
TPCN1	-1.93244	1.12015e-05	validated in PBMC
PTGER2	-1.71756	2.1807e-10
MLH3	-1.53457	0.0371636
VASN	-1.43655	1.1365e-07
RRN3P3	-1.43417	0.0027747
TCOF1	1.35602	8.40848e-05
ADCY7	-1.33877	0.0357256
NAIP	1.29363	7.47317e-05
TAF1C	-1.24785	0.000313176
MSL1	-1.22898	0.000354384
UGT8	1.22553	0.00427247
TTC25	-1.21863	0.0027905
MCF2L2	1.20166	0.0149204
KCNAB1	1.18517	0.0365819
CNP	-1.1851	0.00149491
MUC16	-1.17636	0.0170051
ZNF585B	-1.15325	0.0128105
ANKRD36B	-1.14681	0.0684842
L3MBTL1	-1.14032	0.0331016
PLAC4	-1.0477	0.0126496

## Sheet: Tab S8
Table S8
Differentially expressed mRNAs in SOD1 group respect to healty controls. Gene name, measured log2FC and false discovery rate (FDR) are reported for each transcript. Only transcripts with with |log2(disease sample/healthy control)|≥1 and a FDR ≤ 0.1 are sown. In bold, ten most de-regulated transcripts are shown. In rtPCR validation column, validation tissue is reported for selected transcripts.
Gene name	log2FC	FDR	rtPCR validation
CCSAP	-3.48108	7.30785e-06	validated in PBMC
STK17A	2.04681	0.0816046	validated in PBMC
BRAT1	1.51768	0.000275691	validated in PBMC
TAF5L	-1.51344	6.65477e-09	validated in PBMC
LOC100507557	1.46766	3.35743e-06
CAST	1.44837	0.0120884
C2orf88	1.44397	0.0526305
CDC42EP3	1.38588	0.000483537
ATP8B1	1.33531	0.000806684
B3GALNT2	-1.28283	0.0361078
SMG6	1.28215	0.0326911
TRIM13	1.27424	0.00993664
TPCN1	1.24103	0.00311981	validated in PBMC
PRH2	1.22281	0.0829846
PZP	1.21029	2.10229e-06
RELA	-1.17399	0.0195504
A2M	1.11548	0.059973
C11orf65	1.09532	0.064544
